# Supplementary material for: Incidence and Mechanisms of Coronary Perforations during Rotational Atherectomy in Modern Practice
Source: J Interv Cardiol. 2020 Nov 10;2020:1894389. doi: 10.1155/2020/1894389 (PMC7673942; doi:10.1155/2020/1894389)
Supplement: Supplementary Materials — Supplementary Table 1: demographic data of all patients with coronary perforations during rotational atherectomy. Supplementary Table 2: angiographic and procedural details during rotational atherectomy. [file 1894389.f1.zip]

Archive with 2 entries (2 files):
- 1894389.f1/supplementary Table 1 (1).docx
- 1894389.f1/supplementary Table 2 (1).docx
